# Supplementary material for: The Foreign Oligochaete Species Quistadrilus multisetosus (Smith, 1900) in Lake Geneva: Morphological and Molecular Characterization and Environmental Influences on Its Distribution
Source: Biology (Basel). 2020 Dec 1;9(12):436. doi: 10.3390/biology9120436 (PMC7760516; doi:10.3390/biology9120436)
Supplement: Supplementary file 1 [file biology-09-00436-s001.zip]

Archive with 15 entries (15 files):
- Supplementary_Figure_S1.jpg
- Supplementary_Figure_S10.jpg
- Supplementary_Figure_S11.jpg
- Supplementary_Figure_S12.jpg
- Supplementary_Figure_S2.jpg
- Supplementary_Figure_S3.jpg
- Supplementary_Figure_S4.jpg
- Supplementary_Figure_S5.jpg
- Supplementary_Figure_S6.jpg
- Supplementary_Figure_S7.jpg
- Supplementary_Figure_S8.jpg
- Supplementary_Figure_S9.jpg
- Supplementary_Table_S1.docx
- Supplementary_Table_S2.docx
- Supplementary_Table_S3.docx
